# Supplementary material for: Myeloid cell nuclear differentiation antigen controls the pathogen-stimulated type I interferon cascade in human monocytes by transcriptional regulation of IRF7
Source: Nat Commun. 2022 Jan 10;13:14. doi: 10.1038/s41467-021-27701-x (PMC8748983; doi:10.1038/s41467-021-27701-x)
Supplement: Supplementary file 4 — Source Data [file 41467_2021_27701_MOESM4_ESM.xlsx]

## Sheet: Figure 1
Figure 1C
70mer (h)	Ctrl shRNA			IFI16 shRNA			MNDA shRNA
0	1	1	0.81	0.988279	1.01186	0.9	1.23125	0.812184	0.7
3	5.37243	3.97919	4.45	0.948393	0.818008	1.94	2.02889	3.13759	4.96
6	14.3075	10.8373	9.33	1.93876	2.97802	1.48	11.1013	11.7914	4.97
12	25.2749	22.4736	19.97	5.3	5.3	2.88	21.5201	20.535	20.85
24	2.60473	2.03699	4.94	1.52606	1.85464	1.21	1.43844	1.53174	6.35
Figure 1E
70mer (h)	Ctrl shRNA			MNDA shRNA
0	0.78	1.5	1.15	1.55	0.72	0.45
3	2.88	4.89	1.84	4.76	4.03
6	6.28	6.83	5.39	5.24	1.67
12	122.79	112.99	138.14	33.82	43.71	32.22
24	138.14	137.19	138.14	43.11	34.3	57.68
Figure 1F
	Ctrl shRNA			MNDA shRNA
Mock	42.61	39.63	37.79	52.99	39.36	39.78
70mer	417.55	466.71	432.13	173.75	152.32	153.01
Figure 1G
PMA	Ctrl shRNA			MNDA shRNA
Mock	87.74	81.89	84.63	79.33	79.67	81.89
70mer	818.73	519.09	526.29	99.47	119.46	133.7
Figure 1H		MNDA mRNA
		Donor 1						Donor 2						Donor 3						Donor 4						Donor 5						Donor 6
Negative (mock)		1.13078	1.02357	1.08806	0.86856	1.08729	0.840827	0.815746	0.815746	1.07933	1.02813	1.39291	0.972225	1.05055	0.973769	1.04509	0.906414	0.965812	1.06845	1.6722	1.16413	1.16413	0.828633	0.814123	0.654125	1.84632	1.11687	0.935996	1.07069	0.758601	0.637885	0.797969	0.65351	1.49514	1.01159	0.732737	1.73032
MNDA (mock)		0.507764	0.526083	0.501461	0.392691	0.438607	0.418872	0.618983	0.88866	0.984393	0.709245	0.56054	0.784394	0.368651	0.66209	0.398814	0.364181	0.352285	0.609671	0.276525	0.285294	0.361634	0.278137	0.28908	0.476495	0.252503	0.318453	0.260943	0.213059	0.227049	0.221717	0.508371	0.483496	0.291824	0.271549	0.285517	0.289232
Negative (70 mer)		25.2613	27.3878	29.9233	17.3586	25.3203	28.9593	14.7512	14.9546	14.0137	10.029	11.0897	10.531	12.1886	22.2709	16.0131	13.5929	15.1393	21.4031	65.2537	73.0281	93.1212	70.606	58.0557	87.29	4.75722	4.58635	4.82184	4.73752	3.82879	5.44941	12.3702	10.0439	11.7533	11.864	17.3344	9.37105
MNDA (70mer)		1.81433	1.70165	1.58291	1.52449	2.93754	1.66472	2.92149	5.67006	4.92119	7.01889	7.01889	9.13178	2.7701	2.22916	2.36225	2.82184	1.88981	2.31599	2.42953	3.05228	2.52076	1.50996	1.75511	1.19708	1.63246	1.46445	0.901135	1.70724	1.6104	1.55617	1.06987	1.21026	1.51485	1.07658	1.01359	1.01359
Figure 1I		IFNα mRNA
		Donor 1						Donor 2						Donor 3						Donor 4						Donor 5						Donor 6
Negative (mock)		1.39052	0.538906	1.15197	1.25097	1.11654	0.829368	0.689756	0.895157	0.833451	1.44982	1.27174	1.05393	1.1134	1.23188	0.841068	1.02569	0.809601	1.04391	0.900105	0.900105	0.974063	1.12943	1.05921	1.05921	1.3834	1.3834	1.3834	0.447929	1.24425	0.677699	0.599819	0.599819	0.907656	0.508237	5.09101	1.1835
MNDA (mock)		1.36051	0.993765	1.56794	1.71783	1.19686	1.20837	0.850952	1.22564	1.4894	1.0621	1.4894	0.785227	1.73554	1.89717	1.03486	1.32998	1.10715	1.45653	1.37368	1.5803	1.47109	0.780476	0.335964	0.359981	0.667206	1.17105	1.17105	0.653073	0.653073	0.653073	1.88652	1.08405	1.20628	0.707773	0.757952	0.757952
Negative (70 mer)		108.751	85.5269	109.649	124.366	91.9134	146.363	112.706	95.4474	100.268	150.947	151.428	161.461	73.6461	71.5748	103.705	62.1947	108.087	106.216	10730.5	8935.91	8686.77	9713.02	8199.5	5870.59	1319.27	1159.24	1251.8	1161.21	1005.41	1032.63	2196.17	2421.15	3635.21	3103.89	1889.52	3529.56
MNDA (70mer)		19.6317	16.6152	22.5434	10.8637	22.3955	22.2124	15.4985	22.3229	9.69374	19.3443	13.5633	14.3015	15.1403	15.8391	14.6889	11.0119	19.0895	18.4889	314.142	338.484	354.549	343.426	369.008	290.414	53.5648	81.3983	89.6432	78.1089	82.996	64.3206	192.017	305.548	328.281	217.252	234.815	216.158
Figure 1J		IFNβ mRNA
		Donor 1						Donor 2						Donor 3						Donor 4						Donor 5						Donor 6
Negative (mock)		0.772273	1.29454	1.14597	0.975363	0.8048	1.11194	0.764841	1.31864	0.918384	1.45559	1.05102	0.705718	0.702939	0.830726	1.75623	0.87181	1.49493	0.748173	0.910206	1.10194	1.10194	0.745128	1.10194	1.10194	1.19186	0.843158	0.568706	1.64268	1.14165	0.933024	1.46396	1.44412	0.417163	2.47412	0.574467	0.797771
MNDA (mock)		1.02395	1.24416	1.81846	1.20636	1.10003	0.936049	1.04328	1.44867	1.47104	1.40988	1.59276	1.57134	1.49748	1.76646	1.54074	1.48033	2.00511	2.00511	0.928985	1.1809	1.39644	0.243448	0.243448	0.243448	0.837483	2.55973	2.55973	0.429063	1.14996	1.05678	0.742546	0.535756	1.03077	1.2112	1.29154	1.29154
Negative (70 mer)		133.308	111.015	91.1335	134.107	122.849	118.532	169.8	180.638	239.22	172.842	280.333	262.686	197.196	169.643	172.703	263.618	272.113	253.555	1851.97	1544.43	1416.88	2052.92	2110.56	2028.68	505.858	498.603	462.041	329.542	444.532	397.522	718.418	628.732	789.059	896.174	718.211	805.664
MNDA (70mer)		121.381	109.696	146.93	109.597	114.321	135.146	150.414	151.268	232.649	115.568	222.608	187.586	176.184	154.808	111.976	149.792	208.756	136.176	1951.62	2618.44	1624.16	2718.53	2644.39	1675.32	338.941	442.349	488.507	328.606	549.76	395.32	816.258	599.663	468.947	809.073	468.47	558.193
Figure 1K		IFNα ELISA
		Donor 1			Donor 2			Donor 3			Donor 4			Donor 5			Donor 6
Negative (mock)		25.504	24.391	22.118	26.072	36.836	29.475	24.528	24.667	32.469	29.018	45.544	28.715	40.781	26.647	21.093	28.715	27.082	34.445
MNDA (mock)		28.264	28.414	24.667	36.662	31.985	31.665	28.564	23.709	24.254	40.965	35.972	25.364	25.083	24.117	23.039	31.505	31.188	27.522
Negative (70 mer)		119.342	121.401	130.919	111.634	102.021	94.387	92.605	86.522	83.152	937.155	933.819	826.479	101.709	78.778	75.061	104.219	91.428	89.1
MNDA (70mer)		26.792	26.647	28.715	41.336	37.713	34.781	26.358	25.223	23.306	37.536	47.133	26.792	26.072	31.825	26.647	49.574	58.227	28.115
Figure 1L		IFNα/β bioassay
		Donor 1			Donor 2			Donor 3			Donor 4			Donor 5			Donor 6
Negative (mock)		63.63	53.523	67.548	48.046	36.805	61.772	61.67	58.846	67.333	50.105	39.512	39.197	76.258	63.838	57.267	29.877	33.775	43.075
MNDA (mock)		38.494	34.209	35.308	47.429	37.875	37.033	53.711	38.184	28.356	36.729	33.559	33.559	34.792	58.054	48.4	32.21	56.584	37.185
Negative (70 mer)		461.951	503.759	520.509	483.267	350.604	970.42	1601.43	758.171	1387.26	7232.47	9439.51	4626.8	2060.7	1450.28	1718.77	781.6	1063.92	1118.03
MNDA (70mer)		53.711	51.016	72.274	136.492	72.05	68.74	46.73	34.136	30.553	468.221	414.472	311.606	33.631	39.276	55.521	83.5	97.667	129.784

## Sheet: Figure 2
Figure 2A
pIC (h)	Ctrl shRNA			MNDA shRNA
0	1	0.66	0.74	0.58	0.99	0.74
3	10.48	15.45	38.32	20.82	11.08	8.75
6	9.25	22.01	15.89	9.31	5.54	3.01
12	56.89	80.45	81.57	34.78	6.77	8
24	508.46	424.61	556.41	181.02	209.38	232.33
Figure 2B
pIC (h)	Ctrl shRNA			MNDA shRNA
0	1	1.01	1.06	0.85	0.59	0.82
3	22.32	0	26.72	28.05	17.88	26.17
6	15.24	27.86	27.1	23.43	16.34	27.1
12	42.52	67.18	40.22	54.95	41.07	48.84
24	28.84	25.63	25.63	22.01	32.45	15.03
Figure 2C
SeV	Ctrl shRNA			MNDA shRNA
Mock	52.46	49.8	48.95	67.28	54.38	60.92
SeV 1	306.89	304.38	348.48	102.77	93.99	89.13
SeV 5	447.24	424.53	473.01	145.95	105.75	92.11
Figure 2D
VSV	Ctrl shRNA			MNDA shRNA
Mock	0	0	0	0	0	0
MOI 1	569.36	652.8	835.69	145.11	146.87	164.79
MOI 5	1152.14	1262.53	1199.54	315.5	415.9	358.74
Figure 2E
VSV MOI 5	Ctrl shRNA		MNDA shRNA
0	0.19	0.063	0.37	0.22
6	1.25	3.23	0.66	8.95
24	13.33	11.8	20.5	49.2
48	29.1	36	55.7	48.8

## Sheet: Figure 3
Figure 3B
	IFNα mRNA
		Control			MNDA -/-
	0	1.0016	0.998378	1.03531	0.877844	1.06699	0.937219
	3	7.1665	6.26196	6.05763	3.95314	3.8366	2.25093
	6	16.618	19.6565	17.5681	3.93829	2.60792	2.7312
	12	65.755	49.5592	50.222	13.7422	5.61749	7.49425
	24	4.8552	5.95189	7.18826	2.74346	2.02789	2.80123
Figure 3C	IFNα14 promoter		IgG
		Control						MNDA -/-
	0	0.823915	1.17609	1.01356	0.986442	0.759772	1.24023	0.772723	0.463654	0.587245	0.601818	0.455866	0.61521
	4	0.775397	0.565864	0.903299	0.664975	0.539599	0.594279	0.298119	0.446805	0.80895	0.732459	1.06825	0.994717
	8	0.332268	0.555686	0.766371	1.33999	1.24405	1.16579	0.219463	0.333868	1.27255	1.04193	0.260946	0.30939
	16	1.01435	0.680575	0.554646	0.818013	1.25121	1.19236	0.3066	0.58234	0.393008	0.645634	0.581648	0.546384
	IFNα14 promoter		Pol II
		Control						MNDA -/-
	0	0.960695	1.0393	0.949621	1.05038	1.03286	0.967143	1.77024	1.84037	1.27677	0.759851	0.859643	1.42969
	4	1.21702	0.664257	1.14153	1.16863	0.985347	0.888783	1.53303	1.31999	1.17148	1.93439	1.03793	1.08597
	8	3.11964	3.9372	2.86243	3.46952	2.53975	3.91709	1.04096	0.907159	0.850267	0.519431	1.70813	1.16509
	16	7.82033	7.0294	13.2513	12.4333	10.9595	8.56082	1.81564	1.55913	0.500105	0.795327	1.99144	1.02
	IFNα14 promoter		IRF7
		Control						MNDA -/-
	0	1.16687	0.833132	0.876559	1.12344	1.17565	0.824345	1.34317	1.47631	2.3252	1.74252	0.679875	0.490262
	4	5.97689	5.25093	4.25737	3.78166	6.4786	5.10695	1.45869	1.32515	2.10639	2.03659	0.212557	0.269161
	8	17.4936	20.1052	12.0207	11.3698	15.059	16.3469	1.71783	2.38811	1.8633	2.87895	1.1047	1.71714
	16	2.79881	3.10877	2.4116	2.92398	1.63744	1.65557	0.790562	1.64431	1.40555	0.85015	2.11504	1.52749
	IFNα14 promoter		IRF3
		Control						MNDA -/-
	0	0.834349	1.16565	0.786975	1.21303	1.07558	0.924416	2.91594	2.57278	0.411199	0.386689	0.844525	1.17911
	4	1.71526	1.22571	0.721133	0.404902	1.29899	1.77024	2.02402	0.962817	2.26132	2.04387	0.992528	1.54584
	8	3.63256	3.20962	1.0779	1.22879	1.88771	0.861575	1.72984	1.90508	2.23402	2.32378	0.772961	0.502413
	16	3.11138	2.57663	0.646493	0.973657	0.726248	0.316186	3.51688	2.79268	1.32276	1.54783	1.04041	0.662847
Figure 3D															Figure 3E
	IFNλ2 mRNA														IFNλ1 mRNA
		Control			MNDA -/-											Control			MNDA -/-
	0	1	1	1	1	1	1								0	1	1	1	1	1	1
	8	323.45	346.03	84.18	2.205	157.26	112.62								8	181.05	126.275	18.215	154.235	380.935	182.78
	16	1769.86	1249.59	1912.06	162.725	492.555	457.66								16	1104.78	244.74	627.78	609.985	870.405	579.525
	24	1065.78	1262.87	315.53	171.595	169.645	391.895								24	940.9	1754.34	359.87	488.81	1254.28	744.785
Figure 3F
	IRF7 mRNA
		Ctrl siRNA			Ctrl siIRF7			MNDA -/- siRNA			MNDA -/- siIRF7
	0h	0.87	0.76	1.51	0.92	1.62	0.67	1.02	1.04	0.95	1.06	1	0.94
	12h	30.48	20.17	25.14	4.65	4.19	3.36	4.96	3.65	5.43	3.81	2.37	2.37
	24h	14.59	15.74	12.22	2.41	2.36	5.32	2.39	3.36	3.35	1.49	1.14	1.3
Figure 3G
	IFNα mRNA
		Ctrl siRNA			Ctrl siIRF7			MNDA -/- siRNA			MNDA -/- siIRF7
	0h	1.24	0.95	0.85	1.11	0.73	1.24	1.18	0.65	1.3	0.96	1.01	1.03
	12h	15.75	14.34	14.82	6.12	5.62	7.29	2.31	3.88	4.78	3.68	5.17	4.85
	24h	21.67	35.27	21.85	4.26	5.29	2.76	2.67	3.78	3.54	3.05	3.35	2.73

## Sheet: Figure 4
Figure 4 B
	IRF7 mRNA poly dA:dT
		Ctrl 1		Ctrl 2		Ctrl 3		MNDA-/- 1		MNDA-/- 2		MNDA-/- 3
	0	1.01	0.99	1.18	0.85	0.88	1.14	0.9	1.11	0.98	1.02	0.79	1.27
	8	134.49	169.11	144.28	198.33	22.27	15.61	10.22	11.22	0.88	0.56	4.58	4.35
	16	667.81	473.51	618.29	578.81	411.99	370.04	3.31	4.09	4.75	4.41	6.9	8.71
	24	497.84	623.95	94.69	89.79	217.99	260.23	0.58	0.51	7.32	8.48	1.3	0.79
Figure 4 C
	IRF7 mRNA average poly dA:dT
		Ctrl			MNDA -/-
	0	1	1.015	1.01	1.005	1	1.03
	8	151.8	171.305	18.94	10.72	0.72	4.465
	16	570.66	598.55	391.015	3.7	4.58	7.805
	24	560.895	92.24	239.11	0.545	7.9	1.045
Figure 4 D
	IRF7 mRNA IFNa
		Ctrl1		Ctrl2		Ctrl3		MNDA-/- 1		MNDA-/- 2		MNDA-/- 3
	0	1.03	0.97	1.09	0.65	0.96	0.72	1.45	1.22	1.8	1.36	0.58	0.47
	8	64.74	117.83	52.14	63.48	73.35	49.01	22.78	26.67	22.24	22.93	15.2	14.08
	16	64.62	58.06	76.82	45.94	50.66	37.04	26.29	18.95	9.04	5.47	7.85	6.21
	24	3.16	3.99	1.28	1.49	13.94	9.4	13.77	19.82	1.16	0.83	3.08	2.71
Figure 4 E
	IRF7 mRNA average IFNa
		Ctrl			MNDA-/-
	0	1	0.87	0.84	1.335	1.58	0.525
	8	91.285	57.81	61.18	24.725	22.585	14.64
	16	61.34	61.38	43.85	22.62	7.255	7.03
	24	3.575	1.385	11.67	16.795	0.995	2.895
Figure 4 F
	IFIT1 mRNA average IFNa
		Ctrl			MNDA -/-
	0	1	0.3	1.02	13.475	7.205	3
	8	114.265	28.59	45.08	75.81	72.84	64.81
	16	78.28	112.73	205.49	79.83	45.61	73.32
	24	114.125	44.61	8.04	198.55	63.45	38.2
Figure 4 G
	IFIT2 mRNA average IFNa
		Ctrl			MNDA -/-
	0	0.785	0.675	0.36	2.31	1.455	0.845
	8	81.635	63.735	129.66	91.025	80.735	130.525
	16	16.945	17.555	2.605	19.285	14.03	36.855
	24	15.97	55.88	21.525	54.74	21.37	18.44
Figure 4 H
	IRF1 mRNA average IFNa
		Ctrl			MNDA -/-
	0	1	0.27	1.87	0.695	0.435	0.58
	8	7.59	3.01	3.755	2.315	3.86	4.455
	16	1.275	3	1.945	1.385	0.88	2.645
	24	2.96	1.555	0.29	4.525	1.935	1.055
Figure 4 I
	IRF3 mRNA average IFNa
		Ctrl			MNDA-/-
	0	1.015	0.59	1.42	1.73	1.135	0.92
	8	1.565	0.815	1.275	2.335	1.365	1.06
	16	1.105	1.035	1.61	2.51	1.22	1.985
	24	1.495	0.805	0.205	5.29	1.36	0.98
Figure 4 J
		Ctrl 2		Ctrl 3		MNDA -/- 2		MNDA -/- 3		MNDA -/- 2+ Flag-MNDA		MNDA -/- 3+ Flag-MNDA
	0	1.84	0.95	1.31	0.95	0.96	2.17	0.88	0.95	1.14	0.82	0.67	0.66
	8	37.31	34.05	74.08	65.58	73.35	4.27	8.39	5.96	64.77	53.52	23.21	17.51
	16	227.68	106.9	132.16	109.05	50.66	13.98	5.71	2.43	286.79	241.52	187.9	260.46
	24	6.17	6	13.18	20.25	13.94	0.61	0.01	0.01	241.29	106.66	143.98	117.83

## Sheet: Figure 5
Figure 5A		MNDA mRNA
			unstimulated			IFNa stimulation 16H
		Ctrl1	1.25	0.85	0.94	3.88	4.26	4.44
		Ctrl2	0.88	0.99	1.15	3.45	3.23	4.08
		MNDA KD 1	0.98	1	1.03	1.58	1.67	1.86
		MNDA KD 2	1.05	0.96	0.99	1.24	1.27	1.18
Figure 5B
		IRF7 mRNA
			unstimulated			IFNa stimulation 16H
		Ctrl1	0.77	0.77	1.67	12.78	10.75	16.12
		Ctrl2	0.82	0.68	1.79	4.33	4.87	5.64
		MNDA KD 1	0.72	0.82	1.67	0.83	1.12	1.18
		MNDA KD 2	1.19	1.09	0.77	0.42	0.81	0.32
Figure 5C
		IRF3 mRNA
			unstimulated			IFNa stimulation 16H
		Ctrl1	1.01	1.05	0.95	1.36	1.4	1.39
		Ctrl2	1.13	1	0.88	1.26	1.21	1.24
		MNDA KD 1	1.12	0.96	0.93	0.99	1.09	1.06
		MNDA KD 2	0.97	1.08	0.96	1.09	1	0.93
Figure 5D
		IRF5 mRNA
			unstimulated			IFNa stimulation 16H
		Ctrl1	1.21	0.89	0.96	1.16	1.14	1.29
		Ctrl2	1.03	1.02	0.88	1.26	1.11	1.14
		MNDA KD 1	1.02	0.98	0.94	1.199	0.99	1.16
		MNDA KD 2	0.87	1.18	0.96	1.19	1	0.96

## Sheet: Figure 6
Figure 6A	IRF7 mRNA
		Ctrl (CHX)			Ctrl (No CHX)			MNDA (CHX)			MNDA (No CHX)
	0	1.04756	1.0163	1.03721	1.00212	1.002	1.0721	1.00472	1.01063	1.04936	1.02094	1.00137	1.00044
	3	16.6239	13.5705	7.32774	16.174	17.5343	16.0573	0.334737	5.04705	1.37953	1.43341	3.01229	3.81926
	8	11.7666	11.0334	9.47138	36.1974	46.5101	28.468	1.94515	5.03762	1.91875	4.01251	4.75081	6.13976
Figure 6B	% inhibition
			No CHX (MNDA vs Ctrl)			CHX (MNDA vs Ctrl)
	3H	100	100	100	108.501	266.312	77.315
Figure 6C
	Pol II Chip on IRF7 promoter
			MNDA -/-						MNDA -/-+Flag-MNDA
	-1000~-865		0.021996	0.021996	0.18008	0.20104	0.1422	0.1422	0.172856	0.084872	1.15103	0.9709	0.31284	0.22488
	-900~-767		0	0	0.15606	0.143932	0.14	0.14	0.096528	0.0224	0.059701	0.038444	0.110528	0.0364
	-800~-660		0.07832	0.07832	0	0	0.075048	0.10758	0.081068	0.0801	0	0	0.174272	0.085568
	-700~ -538		0.40924	0.50268	0.340565	0.357548	0.360444	0.018132	3.08315	4.58862	2.27773	0.597372	3.25372	5.85034
	-600~ -440		0.360444	0.18132	0.874698	0.503076	0.216377	0.569341	3.25372	5.85034	1.65373	1.24196	4.62234	7.17904
	-500~ -384		0.216377	0.569341	1.41496	1.99663	0.2422	0.18592	4.62234	7.17904	2.20661	4.27164	3.46961	2.18472
	-300~ -189		0.2422	0.18592	0.161268	0.248066	0.1268	0.148066	0.867402	0.546181	0.839047	1.01019	0.9047	1.185
	-200~ -83		0.11303	0.18002	0.168318	0.283136	0.11303	0.18002	1.84907	0.852371	0.765789	0.509904	1.84907	0.852371
	-100~ +20		0.57409	0.41948	1.58362	2.63693	0.57409	0.41948	10.4717	5.16494	5.41913	6.30332	10.4717	5.16494
	0~+132		0.013922	0.013922	0.04227	0.034319	0.013922	0.013922	0.360591	0.367613	0.130909	0.159011	0.360591	0.367613
	+200~+353		0	0	0.628221	0.585328	0	0	0.7805	0.16053	0.382008	0.197451	0.7805	0.16053
	+350~+488		0.026634	0.033035	1.81843	0.269878	0.026634	0.033035	2.27487	2.41485	1.9295	1.85742	2.27487	2.41485
	+450~+570		0.01693	0.014	0.03389	0.03389	0.05193	0.0049	0.02719	0.02719	0.018064	0.018064	0.03069	0.03069
	+570 to +671		0.01286	0.001099	0.017931	0.00998	0.04786	0.04599	0.011996	0.08983	0.04558	0.035807	0.015496	0.012483
Figure 6D	Pol II CHIP on IRF7 promoter (-500 to -384)
			MNDA KO (Pol II IP)						Flag MNDA (PolII IP)
	un	0	0.343323	0.23633	3.34694	2.15421	0.202337	0.238609	1.26415	1.47941	2.55073	1.83802	1.03634	1.26609
	30m	0.5	0.461628	0.484138	2.83646	3.2578	0.603502	0.279681	3.46017	4.54747	4.80184	3.26386	2.10227	2.17055
	60m	1	0.216377	0.569341	2.29307	6.18909	1.41496	1.99663	4.62234	7.17904	8.1879	8.85966	2.20661	4.27164
	90m	1.5	0.22042	0.346813	3.32582	3.32582	0.848422	0.713681	8.60848	8.91262	24.6157	40.9053	7.49863	7.49863
	3h	3	0.130933	0.436447	3.97244	3.50927	0.349449	0.302769	2.5922	2.37839	4.56607	4.33819	0.233389	0.135207
	6h	6	0.223264	0.673181	3.75883	3.80522	3.91827	3.15865	1.99501	1.75892	3.07495	2.94318	0.40351	0.40351
Figure 6E	Pol II CHIP on IRF1 promoter
			MNDA KO (Pol II IP)						Flag MNDA (PolII IP)
	un	0	0.129512	0.129512	0.18747	0.150308	0.121638	0.156934	0.193771	0.13771	0.104717	0.164939	0.141913	0.130332
	30m	0.5	1.29382	0.316186	1.41496	1.09966	0.56	0.56	1.26513	1.44238	0.836059	0.536761	0.130909	0.159011
	60m	1	0.134116	0.097685	0.161268	0.248066	0.1268	0.148066	0.265125	0.442384	0.17805	0.16053	0.138201	0.197451
	90m	1.5	3.41905	1.47013	3.16832	3.28314	2.11303	2.18002	1.11479	2.36706	2.27487	2.41485	3.9295	2.85742
	3h	3	2.59158	3.46837	1.58362	2.63693	2.57409	3.41948	2.74651	2.49245	2.02719	2.02719	3.01806	3.01806
	6h	6	0.899701	0.414056	0.4227	0.34319	0.13922	0.013922	1.92003	1.10437	1.012	1.08983	1.04558	1.03581
Figure 6F	Pol II CHIP on EIF4A2 promoter
			MNDA KO						Flag MNDA
	un	0	1.15484	0.865259	1.0108	1.1456	1.03539	1.17019	1.0914	1.11817	1.00575	0.971207	1.03034	1.9958
	30m	0.5	1.18643	1.17999	1.0784	1.07096	1.10299	1.09555	1.04307	0.944871	0.8473	0.913416	0.87189	0.938006
	60m	1	0.950758	0.873942	1.70443	1.76319	1.72902	1.78778	0.843733	1.17584	1.1214	1.28647	1.14599	1.31106
	90m	1.5	1.4407	1.49241	1.3171	1.42517	1.34169	1.44976	1.16969	1.17437	1.34068	1.03026	1.36527	1.05485
	3h	3	1.05299	1.44916	1.17745	0.968539	1.20204	0.993129	1.12412	1.30485	1.32391	1.16011	1.3485	2.1847
	6h	6	1.11698	0.872298	1.10387	1.00172	1.12846	1.02631	0.907338	0.753372	1.20366	1.92699	1.22825	1.95158
Figure 6G	Pol II CHIP on SAT2 promoter
			MNDA -/-						MNDA -/-+Flag-MNDA
	un	0	0.05647	0.043098	0.10565	0.092278	0.10565	0.092278	0.527426	0.257456	0.05766	0.030664	0.05766	0.030664
	30m	0.5	0.12165	0.108086	0.17083	0.157266	0.17083	0.157266	0.029282	0.01137	0.078462	0.06055	0.078462	0.06055
	60m	1	0.000122	0.000122	0.049302	0.049302	0.049302	0.049302	0.006314	0.010046	0.055494	0.059226	0.055494	0.059226
	90m	1.5	0.19772	0.217864	0.02469	0.026704	0.02469	0.026704	0.127622	0.22521	0.176802	0.02744	0.176802	0.02744
	3h	3	0.345472	0.331414	0.039466	0.03806	0.039466	0.03806	0.010092	0.006308	0.059272	0.055488	0.059272	0.055488
	6h	6	0.092894	0.096546	0.142074	0.145726	0.142074	0.145726	0.013782	0.01543	0.062962	0.06461	0.062962	0.06461
Figure 6H	STAT2 CHIP on IRF7 promoter
			MNDA -/-						MNDA -/-+Flag-MNDA
	-1000~-865		2.2879	0.841415	1.56204	0.68281	1.68578	1.92769	4.13855	3.07037	3.18008	3.66424	12.4485	8.6879
	-900~-767		0.116052	0.116293	0.455321	0.353338	3.41505	1.77658	0.130467	0.130467	0.339606	0.294799	3.17497	4.14543
	-800~-660		1.1537	1.1561	1.3467	0.992494	2.23314	1.2625	1.65417	1.65417	0.754802	0.613315	6.12268	4.47482
	-700~ -538		6.52012	2.34521	5.48931	6.14379	5.21671	7.40339	6.05132	5.4121	3.63511	3.80854	5.74256	5.57534
	-600~ -440		5.27069	5.28166	8.11858	5.16641	7.51051	9.32964	14.586	10.2331	15.2541	12.6116	16.4141	19.188
	-500~ -384		3.72224	4.829	1.34286	1.8058	1.90997	1.52198	7.93164	8.77829	14.2803	8.94387	8.2538	7.71277
	-300~ -189		1.38531	1.29045	2.44009	2.19358	2.75905	1.66998	3.71539	2.0306	2.58782	3.1392	3.01478	2.66462
	-200~ -83		1.54698	2.59724	1.23423	1.45537	1.96038	2.22334	8.59016	4.07501	3.42649	7.0189	8.09305	6.31235
	-100~ +20		3.28206	7.60142	2.93177	1.86996	0.917671	0.902594	2.16336	3.55299	3.00367	3.00367	2.49805	2.62704
	0~+132		0.086582	0.080653	0.856012	1.27545	2.54382	2.59417	10.5087	5.74339	11.523	10.964	11.807	11.671
	+200~+353		1.43146	2.59724	0.086725	0.08052	0.520233	0.527465	4.29508	4.07501	9.4194	6.33874	2.51317	2.45242
	+350~+488		0.847769	1.03273	2.19105	1.76909	1.18705	2.27404	4.18378	3.17412	5.60886	5.60886	5.12835	7.7122
	+450~+570		1.16026	0.789595	1.01768	0.502113	1.12082	1.00529	2.90897	2.36926	5.22581	4.06431	9.16512	8.81299
	+570 to +671		0.23979	0.996004	0.433592	0.399516	1.08861	0.745235	0.579831	0.579831	1.15683	0.77961	0.749689	0.582165
Figure 6I	STAT2 CHIP on IRF7 promoter (-500 to -384)
			MNDA -/-						MNDA -/-+Flag-MNDA
	un	0	0.957903	1.0421	1.02783	0.972168	1.20475	0.795248	0.798941	0.8655	0.528192	0.816098	1.55122	2.15649
	30m	0.5	1.67145	2.48087	2.43635	2.95399	3.18062	3.53287	4.61019	3.24399	5.78107	3.4967	3.82228	3.97502
	60m	1	4.36285	8.39636	3.95054	6.08794	8.97515	8.90818	34.6191	25.3703	30.3465	18.3424	24.3224	21.9634
	90m	1.5	1.48281	1.46751	1.17321	1.0265	4.81402	5.58519	7.74599	9.17397	10.5969	15.8951	16.1294	19.0847
	3h	3	1.75892	1.35719	0.533707	0.569639	2.48717	2.63245	2.59169	2.02451	6.1607	6.05267	3.66084	3.62986
	6h	6	0.911162	0.917546	0.621749	0.759848	1.63275	1.31353	0.932179	0.624391	0.936382	1.62342	1.72829	1.64711
Figure 6J	H4 CHIP on IRF7 promoter
			MNDA -/-						MNDA -/-+Flag-MNDA
	-1000~-865		1.65376	2.01064	0.353551	0.45	1.68578	1.92769	3.93877	2.3331	0.958232	0.914286	0.550153	0.767909
	-900~-767		1.16171	1.49523	1.31263	1.13693	2.4148	1.25623	2.65897	1.39493	2.51068	2.48462	3.17497	4.14543
	-800~-660		1.24821	0.541955	0.326583	0.344784	1.57907	0.892722	0.877467	0.759411	0.35744	0.395062	1.53067	2.23741
	-700~ -538		1.53089	1.14187	0.973469	0.975496	1.30418	0.925423	3.22683	2.32955	3.10958	2.98223	6.11297	5.93497
	-600~ -440		1.95153	1.83697	0.793599	0.795251	0.938814	1.1662	1.78758	0.503367	1.53342	1.91514	2.05177	2.3985
	-500~ -384		1.30262	0.97684	1.98077	1.09403	0.675277	0.538102	0.756832	0.530714	0.761629	0.939302	0.968299	0.681719
	-300~ -189		3.71635	4.00327	0.92088	1.11049	1.82903	1.10707	2.00516	3.10579	1.61215	1.81715	1.50739	2.66462
	-200~ -83		1.51641	1.6905	1.63278	1.0416	1.3862	1.57214	3.15966	2.22097	3.57454	2.98595	3.37179	2.6299
	-100~ +20		2.35986	1.30377	1.1428	0.970329	1.23116	1.21093	2.66637	2.73581	2.03992	1.28002	2.49805	2.62704
	0~+132		2.92861	2.59453	1.06188	0.720989	0.520233	0.527465	12.5339	10.3765	8.71412	7.42816	9.43341	9.20536
	+200~+353		4.95724	3.56151	4.15759	3.51906	2.71152	2.55484	9.12255	8.70271	6.59833	7.43276	11.8839	17.5604
	+350~+488		2.30184	2.71655	2.1915	1.9361	1.12082	1.00529	9.26394	15.0172	9.75602	8.13914	6.43017	6.18312
	+450~+570		3.0009	5.03671	3.06771	2.00669	4.82716	3.30455	4.99883	5.29009	6.15807	10.466	11.995	9.31463
	+570 to +671		6.64602	4.49045	3.05838	2.78623	2.18558	1.46259	4.27814	3.04078	4.11431	4.76701	5.27636	4.35522

## Sheet: Figure 7
Figure 7A	Fold induction of IRF7 promoter luciferase reporter gene
		Unstimulated			IFNa
	EV	0.91	1.08	1.01	1.37	1.64	1.38
	50 MNDA	1.67	1.79	2.07	2.19	2.71	2.88
	100 MNDA	2.29	2.32	2.39	3.25	3.02	3.39
	50 IFI16	1.4	1.26	1.34	1.33	1.65	1.89
	100 IFI16	1.24	1.08	1.25	1.42	1.69	1.87
	50 AIM2	1.16	1.12	1.14	1.47	1.42	1.57
	100 AIM2	1.27	1.36	1.14	1.77	1.55	1.32
Figure 7C	Flag CHIP on IRF7 promoter
			MNDA -/-						MNDA -/-+Flag-MNDA
	-1000~-865		0.273102	0.169371	0.402817	0.453851	0.778126	0.569641	0.025087	0.024361	0.307964	0.283506	0.530383	0.397922
	-900~-767		0.116052	0.116293	0.777574	0.891727	0.434449	0.335166	0.130467	0.130739	0.051125	0.061177	0.218439	0.126064
	-800~-660		0.260387	0.260929	0.012847	0.022501	0.360792	0.49542	0.564835	0.387323	0.390827	0.362558	0.352503	0.363767
	-700~ -538		0.049834	0.057459	0.177614	0.260594	0.12575	0.057345	5.1944	5.21421	3.91761	3.30874	5.80484	4.19199
	-600~ -440		0.12575	0.057345	0.348637	0.283074	0.33465	0.36188	5.80484	4.19199	3.68351	3.77888	6.44738	11.696
	-500~ -384		0.33465	0.36188	2.54245	1.90125	0.348364	0.078004	6.44738	11.696	20.1894	22.4451	7.21897	5.6076
	-300~ -189		0.348364	0.078004	0.134633	0.132851	0.169271	0.196649	7.21897	5.6076	2.25831	2.25323	3.80409	2.56384
	-200~ -83		0.492525	0.068172	0.729159	0.82058	0.839711	1.13621	0.015699	0.453407	0.860377	0.648982	0.23934	0.225918
	-100~ +20		0.646587	0.548242	0.502309	1.00692	0.534059	0.717329	14.7339	13.0609	15.5332	11.5954	8.83618	12.3249
	0~+132		0.255497	0.148312	0.034136	0.032963	0.255497	0.148312	9.27133	10.3102	10.036	9.02934	9.27133	10.3102
	+200~+353		0.061566	0.068172	0.028704	0.028769	0.461097	0.757024	0.251182	0.113352	0.032151	0.032225	0.072634	0.071962
	+350~+488		0.455559	0.879427	0.207402	0.207877	0.672352	0.674637	33.8618	28.0109	33.6579	31.8125	29.5977	26.6794
	+450~+570		0.93921	1.27042	0.087261	0.093162	0.588337	0.355351	1.06587	1.10125	0.222357	0.246158	0.270597	0.22287
	+570 to +671		0.23979	0.007771	1.31939	1.32241	1.26992	0.847793	0.579831	0.581037	0.408882	0.501545	0.972824	1.01205
Figure 7E	Flag CHIP on IRF7 promoter (-500~-384)
			MNDA -/-						MNDA -/-+Flag-MNDA
	un	0	0.306183	0.136783	2.99319	4.09079	0.853245	0.472163	1.36435	1.45193	4.00988	3.317	0.593345	0.365789
	30m	0.5	0.537946	0.352374	3.17272	3.11107	0.736063	0.60784	5.56652	5.5746	3.08144	2.62481	1.94398	2.08951
	60m	1	0.33465	0.36188	3.95342	4.52682	2.54245	1.90125	6.44738	11.696	51.1844	56.5612	20.1894	22.4451
	90m	1.5	0.177906	0.57035	4.30112	4.02416	1.15697	0.397682	5.72133	4.13448	2.71096	4.34794	1.68035	1.49928
	3h	3	0.251744	0.271874	6.0811	9.84892	2.90467	2.29773	2.06341	1.94034	3.05805	3.11751	0.391201	0.276804
	6h	6	0.384043	0.618932	1.99147	3.6577	2.9394	1.94541	0.924098	0.948004	5.18206	3.69822	1.16528	1.00392
Figure 7F	Flag CHIP on IRF1 promoter
			MNDA -/-						MNDA -/-+Flag-MNDA
	un	0	0.322597	0.206086	0.103303	0.119814	0.083897	0.067386	0.292246	0	0.133654	0.181558	0.053546	0.005642
	30m	0.5	0.491203	0.424734	0.034697	0.001166	0.252503	0.186034	0.75178	0.594999	0.18588	0.029099	0.51308	0.356299
	60m	1	0.251552	0.256031	0.174348	0.169869	0.012852	0.017331	0.167973	0.186061	0.143097	0.125009	0.044103	0.062191
	90m	1.5	0.276244	0.269697	0.149656	0.156203	0.037544	0.030997	0.32962	0.314262	0.09628	0.111638	0.09092	0.075562
	3h	3	0.269057	0.264838	0.156843	0.161062	0.030357	0.026138	0.581005	0.376475	0.015105	0.049425	0.342305	0.137775
	6h	6	0.230035	0.280941	0.19587	0.144959	0.00867	0.042241	0.767697	0.741264	0.058203	0.084636	0.128997	0.102564

## Sheet: SupF2
Figure S2A
MNDA	No PMA			PMA
Control	1	1.05	0.93	0.35	0.35	0.34
IFNa	2.3	2.1	2.38	1.33	0.9	1.67
IFNg	1.19	1.63	1.03	0.61	0.58	0.46
Figure S2B
IFI16	No PMA			PMA
Control	1	0.09	0.95	9.31	12.55	8.11
IFNa	32	36.25	32.9	62.24	74.54	76.11
IFNg	8.69	9.92	12.3	55.72	49.87	61.39
Figure S2C
AIM2	No PMA			PMA
Control	1	1.27	0.88	2.51	3.16	2.13
IFNa	1.58	1.99	2.41	70.52	54.57	89.26
IFNg	7.84	8.94	7.41	268.73	207.94	196.72
Figure S2D
PYHIN1	No PMA			PMA
Control	1	1	0.91	0.41	0.37	0.59
IFNa	1.82	1.52	2.48	0.67	0.68	1.06
IFNg	1.79	2.53	1.41	1.54	1.25	0.82

## Sheet: SupF3
Figure S3B
IFNalpha	Negative siRNA			MNDA siRNA
50pm siRNA Mock	1	1.04	0.34	0.57	0.59	0.57
50pm siRNA pIC	125.37	135.3	131.6	51.63	34.54	33.36
100pm siRNA Mock	0.75	0.42	0.2	0.23	0.39	0.7
100 pm siRNA pIC	112.99	158.68	93.7	40.79	26.17	15.35
Figure S3C
IFNbeta	Negative siRNA			MNDA siRNA
50pm siRNA Mock	1	0.69	0.6	0.67	0.57	0.82
50pm siRNA pIC	21.41	23.26	29.24	19.56	19.84	22.94
100pm siRNA Mock	0.93	0.84	0.69	0.62	0.1	0.42
100 pm siRNA pIC	19.97	28.84	22.94	14.12		15.13

## Sheet: SupF5
Figure S5B	IFIT1
70mer (h)	Ctrl shRNA			MNDA shRNA
0	1	7.11	2.93	6.19	3.94	4.56
3	9.38	9	7.31	15.03	13.55	10.78
6	25.81	19.03	17.39	20.11	27.28	17.88
12	37.27	34.06	26.72	30.48	26.35	40.79
24	41.36	42.22		26.54	57.68	35.51
Figure S5C	IFIT2
70mer (h)	Ctrl shRNA			MNDA shRNA
0	1		0.69	0.62	1.12	0.74
3	8.17	9.71	7.84	9.85	8.06	8.75
6	16	13.83	15.24	12.55	19.03	11.08
12	22.16	22.47	18.77	24.93	20.82	27.86
24	8.88	10.93	10.7	8.39	15.67	8.63
Figure S5F	IFIT1
IFNa	Ctrl shRNA			MNDA shRNA
0	1	2.55	1.77	3.53	2.25	3.25
3	103.97	88.64	162.01	119.43	55.72	85.63
6	162.02	99.73	140.07	98.36	110.66	138.14
12	93.7	181.02	184.82	93.05	184.82	90.51
24	164.28	82.71	148.06	90.51	99.04	120.26
Figure S5G	IFIT2
IFNa	Ctrl shRNA			MNDA shRNA
0	1	0.84	1.29	0.93	0.72	0.84
3	82.14	84.45	95.67	101.12	89.26	83.29
6	182.28	131.6	116.16	97.68	116.97	128.89
12	43.71	38.59	41.93	39.95	40.79	50.21
24	37.79	30.48	27.28	22.01	26.35	32
Figure S5H	IRF1
IFNa	Ctrl shRNA			MNDA shRNA
0	1	0.86	0.9	0.64	0.59	0.55
3	3.78	2.68	3.41	2.68	2.38	2.85
6	1.68	1.93	2.36	1.47	1.32	1.82
12	1.72	1.19	1.75	0.61	0.68	1.07
24	1.46	1.26	1.44	1.82	1.28	1.26
Figure S5I	ISG15
IFNa	Ctrl shRNA			MNDA shRNA
0	1	1.74	1.16	0.86	0.84	0.9
3	23.1	15.78	15.24	12.73	10.56	9.19
6	34.06	17.15	27.28	18	23.75	28.25
12	37.53	61.82	39.12	12.9	32.22	39.12
24	50.91	20.25	34.78	31.78	31.34	31.12

[truncated: 4 more sheets: SupF7, Sup F8, Sup F9, Sup F10]
